# Supplementary material for: Type I-like behavior of the type II α7 nicotinic acetylcholine receptor positive allosteric modulator A-867744
Source: PeerJ. 2019 Sep 2;7:e7542. doi: 10.7717/peerj.7542 (PMC6727837; doi:10.7717/peerj.7542)
Supplement: Table S1 — All free and calculated parameters for modeling the effects of both A-867744 and PNU-120596. Rate constants are in ms−1 units, with the exception of association rates (a001 to a215), which are in s−1μM−1 units. Free parameters are in shaded cells. We needed 13 free rate constants, and 7 allosteric factors. For each allosteric factor we defined two barrier factors, which determined to what extent forward and backward transitions are affected by the allosteric factor. Barrier factors are denoted by two characters, the first (uppercase) letter indicates the allosteric factor they belong to, and the second (lowercase) letter the axis along which they modify rate constants. [file peerj-07-7542-s001.xlsx]

## Sheet: parameters
		PNU-120596	A-867744	A86/PNU	log(PNU)	log(A-86)
		(1/ms)	(1/ms)
afree		0.05	0.05		-1.30103	-1.30103
bfree		5	5		0.69897	0.69897
cfree		3.16228e-05	2.73841	86596.1	-4.5	0.437499
dfree		0.0001	2.37137	23713.7	-4	0.374999	3.16228	0.865966
efree		0.005	0.005		-2.30103	-2.30103
ffree		25	25		1.39794	1.39794
efree2		1.95734e-05	1.95734e-05		-4.70833	-4.70833
ffree2		0.001	0.001		-3	-3
opfree		2.5e-06	2.5e-06		-5.60206	-5.60206
clofree		20	20		1.30103	1.30103
clofreeR		0.749893	0.0237137	0.0316228	-0.125001	-1.625
opfreeR		1.77828e-05	2.73842e-07	0.0153993	-4.75	-6.5625
clofreeD		0.149623	0.199526	1.33352	-0.825001	-0.7
opfreeD	=f110*opfreeR*clofreeD/(e110*clofreeR)	0.00133036	0.204867		-2.87603	-0.688528
K		2	2
L		4.21697	4.21697
M		2	1	0.5
P		0.365174	1.5	4.10763
Q		3.65174	0.237137	0.0649381
V		0.22	0.22
W		5.62341	3.65174	0.649382
Kx	=1/K	0.5	0.5
Ky		1	1
Lx	=1/L	0.237137	0.237137
Ly		1	1
Mx	=1/M	0.5	1	2
Mz	=M	2	1	0.5
Py		1	1.5	1.5
Pz		1	1
Qy		1	1
Qz	=Q	3.65174	0.237137	0.0649381
Vy	=1/V	4.54545	4.54545
Wx	=1/W	0.177828	0.273842	1.53993
Wz	=W	5.62341	3.65174	0.649382
WLz		3.16228	0.649382	0.205352
xRDOS	"symmetrical barrier factor"	0.0177828	1	56.2341
zD	"symmetrical barrier factor"	0.177828	23.7137	133.352
partin	aqueous phase to membrane partitioning	0.0510897	0.0749894	1.4678
partconst	partout=partin/partconst	10	10
lig1	(mM)	10000	10000
lig2Aq	(mM)	1	1
lig2mmb	d/dt(lig2mmb)=lig2Aq*partin-lig2mmb*partout
a001	=afree*lig1	500	500		2.69897	2.69897
a002	=a001*4/5	400	400		2.60206	2.60206
a003	=a001*3/5	300	300		2.47712	2.47712
a004	=a001*2/5	200	200		2.30103	2.30103
a005	=a001*1/5	100	100		2	2
a011	=a001*L*Lx	500	500		2.69897	2.69897
a012	=a002*L*Lx	400	400		2.60206	2.60206
a013	=a003*L*Lx	300	300		2.47712	2.47712
a014	=a004*L*Lx	200	200		2.30103	2.30103
a015	=a005*L*Lx	100	100		2	2
a021	=a011*K*Kx	500	500		2.69897	2.69897
a022	=a012*K*Kx	400	400		2.60206	2.60206
a023	=a013*K*Kx	300	300		2.47712	2.47712
a024	=a014*K*Kx	200	200		2.30103	2.30103
a025	=a015*K*Kx	100	100		2	2
a101	=a001*M*Mx*xRDOS	8.8914	500	56.2341	0.94897	2.69897
a102	=a101*4/5	7.11312	400	56.2341	0.85206	2.60206
a103	=a101*3/5	5.33484	300	56.2341	0.727121	2.47712
a104	=a101*2/5	3.55656	200	56.2341	0.55103	2.30103
a105	=a101*1/5	1.77828	100	56.2341	0.25	2
a111	=a101*L*Lx	8.8914	500	56.2341	0.94897	2.69897
a112	=a102*L*Lx	7.11312	400	56.2341	0.85206	2.60206
a113	=a003*L*Lx	5.33484	300	56.2341	0.727121	2.47712
a114	=a004*L*Lx	3.55656	200	56.2341	0.55103	2.30103
a115	=a005*L*Lx	1.77828	100	56.2341	0.25	2
a121	=a011*K*Kx	8.8914	500	56.2341	0.94897	2.69897
a122	=a012*K*Kx	7.11312	400	56.2341	0.85206	2.60206
a123	=a013*K*Kx	5.33484	300	56.2341	0.727121	2.47712
a124	=a014*K*Kx	3.55656	200	56.2341	0.55103	2.30103
a125	=a015*K*Kx	1.77828	100	56.2341	0.25	2
a201	=a101*W*Wx	8.8914	500	56.2341	0.94897	2.69897
a202	=a102*W*Wx	7.11312	400	56.2341	0.85206	2.60206
a203	=a103*W*Wx	5.33484	300	56.2341	0.727121	2.47712
a204	=a104*W*Wx	3.55656	200	56.2341	0.55103	2.30103
a205	=a105*W*Wx	1.77828	100	56.2341	0.25	2
b001	=bfree	5	5		0.69897	0.69897
b002	=b001*2	10	10		1	1
b003	=b001*3	15	15		1.17609	1.17609
b004	=b001*4	20	20		1.30103	1.30103
b005	=b001*5	25	25		1.39794	1.39794
b011	=b001*(1/L)*Lx	0.28117	0.28117		-0.551031	-0.551031
b012	=b002*(1/L)*Lx	0.56234	0.56234		-0.250001	-0.250001
b013	=b003*(1/L)*Lx	0.84351	0.84351		-0.0739098	-0.0739098
b014	=b004*(1/L)*Lx	1.12468	1.12468		0.051029	0.051029
b015	=b005*(1/L)*Lx	1.40585	1.40585		0.147939	0.147939
b021	=b011*(1/K)*Kx	0.0702925	0.0702925		-1.15309	-1.15309
b022	=b012*(1/K)*Kx	0.140585	0.140585		-0.852061	-0.852061
b023	=b013*(1/K)*Kx	0.210878	0.210878		-0.67597	-0.67597
b024	=b014*(1/K)*Kx	0.28117	0.28117		-0.551031	-0.551031
b025	=b015*(1/K)*Kx	0.351463	0.351463		-0.454121	-0.454121
b101	=b001*(1/M)*Mx*xRDOS	0.0222285	5	224.936	-1.65309	0.69897
b102	=b101*2	0.044457	10	224.936	-1.35206	1
b103	=b101*3	0.0666855	15	224.936	-1.17597	1.17609
b104	=b101*4	0.088914	20	224.936	-1.05103	1.30103
b105	=b101*5	0.111143	25	224.936	-0.95412	1.39794
b111	=b101*(1/L)*Lx	0.00125	0.28117	224.936	-2.90309	-0.551031
b112	=b102*(1/L)*Lx	0.00249999	0.56234	224.936	-2.60206	-0.250001
b113	=b103*(1/L)*Lx	0.00374999	0.84351	224.936	-2.42597	-0.0739098
b114	=b104*(1/L)*Lx	0.00499999	1.12468	224.936	-2.30103	0.051029
b115	=b105*(1/L)*Lx	0.00624999	1.40585	224.936	-2.20412	0.147939
b121	=b111*(1/K)*Kx	0.000312499	0.0702925	224.936	-3.50515	-1.15309
b122	=b112*(1/K)*Kx	0.000624999	0.140585	224.936	-3.20412	-0.852061
b123	=b113*(1/K)*Kx	0.000937498	0.210878	224.936	-3.02803	-0.67597
b124	=b114*(1/K)*Kx	0.00125	0.28117	224.936	-2.90309	-0.551031
b125	=b115*(1/K)*Kx	0.0015625	0.351463	224.936	-2.80618	-0.454121
b201	=b101*(1/W)*Wx	0.000702928	0.374947	533.408	-3.15309	-0.42603
b202	=b102*(1/W)*Wx	0.00140586	0.749895	533.408	-2.85206	-0.125
b203	=b103*(1/W)*Wx	0.00210878	1.12484	533.408	-2.67597	0.0510916
b204	=b104*(1/W)*Wx	0.00281171	1.49979	533.408	-2.55103	0.17603
b205	=b105*(1/W)*Wx	0.00351464	1.87474	533.408	-2.45412	0.27294
c100	=Cfree*lig2mmb	0.000316228	27.3841	86596.1	-3.5	1.4375
c101	=c100*M*Mz	0.00126491	27.3841	21649	-2.89794	1.4375
c102	=C101*M*Mz	0.00505965	27.3841	5412.26	-2.29588	1.4375
c103	=c102*M*Mz	0.0202386	27.3841	1353.06	-1.69382	1.4375
c104	=c103*M*Mz	0.0809544	27.3841	338.266	-1.09176	1.4375
c105	=c104*M*Mz	0.323817	27.3841	84.5665	-0.4897	1.4375
c110	=c100*Q*Qz*zD	0.000749894	36.5171	48696.3	-3.125	1.5625
c111	=c110*M*Mz	0.00299958	36.5171	12174.1	-2.52294	1.5625
c112	=c111*M*Mz	0.0119983	36.5171	3043.52	-1.92088	1.5625
c113	=c112*M*Mz	0.0479932	36.5171	760.88	-1.31882	1.5625
c114	=c113*M*Mz	0.191973	36.5171	190.22	-0.71676	1.5625
c115	=c114*M*Mz	0.767892	36.5171	47.555	-0.1147	1.5625
c120	=c110*P*Pz*1/zD	0.00153993	2.30987	1499.99	-2.8125	0.363588
c121	=c120*M*Mz	0.0061597	2.30987	374.998	-2.21044	0.363588
c122	=c121*M*Mz	0.0246388	2.30987	93.7494	-1.60838	0.363588
c123	=c122*M*Mz	0.0985553	2.30987	23.4374	-1.00632	0.363588
c124	=c123*M*Mz	0.394221	2.30987	5.85934	-0.40426	0.363588
c125	=c124*M*Mz	1.57688	2.30987	1.46483	0.1978	0.363588
d100	=dfree	0.0001	2.37137	23713.7	-4	0.374999
d101	=d100*(1/M)*Mz	0.0001	2.37137	23713.7	-4	0.374999
d102	=d101*(1/M)*Mz	0.0001	2.37137	23713.7	-4	0.374999
d103	=d102*(1/M)*Mz	0.0001	2.37137	23713.7	-4	0.374999
d104	=d103*(1/M)*Mz	0.0001	2.37137	23713.7	-4	0.374999
d105	=d104*(1/M)*Mz	0.0001	2.37137	23713.7	-4	0.374999
d110	=d100*Q*Qz*zD	1.77828e-05	56.234	3.16227e+06	-4.75	1.75
d111	=d100*(1/M)*Mz	1.77828e-05	56.234	3.16227e+06	-4.75	1.75
d112	=d101*(1/M)*Mz	1.77828e-05	56.234	3.16227e+06	-4.75	1.75
d113	=d102*(1/M)*Mz	1.77828e-05	56.234	3.16227e+06	-4.75	1.75
d114	=d103*(1/M)*Mz	1.77828e-05	56.234	3.16227e+06	-4.75	1.75
d115	=d104*(1/M)*Mz	1.77828e-05	56.234	3.16227e+06	-4.75	1.75
d120	=d110*(1/P)*Pz*1/zD	0.000273842	1.58091	5773.08	-3.5625	0.198908
d121	=d100*(1/M)*Mz	0.000273842	1.58091	5773.08	-3.5625	0.198908
d122	=d101*(1/M)*Mz	0.000273842	1.58091	5773.08	-3.5625	0.198908
d123	=d102*(1/M)*Mz	0.000273842	1.58091	5773.08	-3.5625	0.198908
d124	=d103*(1/M)*Mz	0.000273842	1.58091	5773.08	-3.5625	0.198908
d125	=d104*(1/M)*Mz	0.000273842	1.58091	5773.08	-3.5625	0.198908
e010	=efree	0.005	0.005		-2.30103	-2.30103
e011	=e010*L*Ly	0.0210848	0.0210848		-1.67603	-1.67603
e012	=e011*L*Ly	0.0889142	0.0889142		-1.05103	-1.05103
e013	=e012*L*Ly	0.374948	0.374948		-0.426028	-0.426028
e014	=e013*L*Ly	1.58115	1.58115		0.198972	0.198972
e015	=e014*L*Ly	6.66765	6.66765		0.823973	0.823973
e020	=efree2	1.95734e-05	1.95734e-05		-4.70833	-4.70833
e021	=e020*K*Ky	3.91468e-05	3.91468e-05		-4.4073	-4.4073
e022	=e021*K*Ky	7.82936e-05	7.82936e-05		-4.10627	-4.10627
e023	=e022*K*Ky	0.000156587	0.000156587		-3.80524	-3.80524
e024	=e023*K*Ky	0.000313174	0.000313174		-3.50421	-3.50421
e025	=e024*K*Ky	0.000626349	0.000626349		-3.20318	-3.20318
e110	=e010*Q*Qy	0.0182587	0.00118568	0.0649381	-1.73853	-2.92603
e111	=e110*L*Ly	0.0769964	0.005	0.0649381	-1.11353	-2.30103
e112	=e111*L*Ly	0.324691	0.0210848	0.0649381	-0.488529	-1.67603
e113	=e112*L*Ly	1.36921	0.0889141	0.0649381	0.136471	-1.05103
e114	=e113*L*Ly	5.77394	0.374948	0.0649381	0.761472	-0.426029
e115	=e114*L*Ly	24.3485	1.58115	0.0649381	1.38647	0.198972
e120	=e020*P*Py	7.1477e-06	4.40402e-05	6.16145	-5.14583	-4.35615
e121	=e120*K*Ky	1.42954e-05	8.80803e-05	6.16145	-4.8448	-4.05512
e122	=e121*K*Ky	2.85908e-05	0.000176161	6.16145	-4.54377	-3.75409
e123	=e122*K*Ky	5.71816e-05	0.000352321	6.16145	-4.24274	-3.45306
e124	=e123*K*Ky	0.000114363	0.000704642	6.16145	-3.94171	-3.15203
e125	=e124*K*Ky	0.000228726	0.00140928	6.16145	-3.64068	-2.851
f010	=ffree	25	25		1.39794	1.39794
f011	=f010*(1/L)*Ly	5.92843	5.92843		0.772939	0.772939
f012	=f011*(1/L)*Ly	1.40585	1.40585		0.147939	0.147939
f013	=f012*(1/L)*Ly	0.333379	0.333379		-0.477062	-0.477062
f014	=f013*(1/L)*Ly	0.0790566	0.0790566		-1.10206	-1.10206
f015	=f014*(1/L)*Ly	0.0187472	0.0187472		-1.72706	-1.72706
f020	=ffree2	25	25		1.39794	1.39794
f021	=f020*(1/K)*Ky	12.5	12.5		1.09691	1.09691
f022	=f021*(1/K)*Ky	6.25	6.25		0.79588	0.79588
f023	=f022*(1/K)*Ky	3.125	3.125		0.49485	0.49485
f024	=f023*(1/K)*Ky	1.5625	1.5625		0.19382	0.19382
f025	=f024*(1/K)*Ky	0.78125	0.78125		-0.10721	-0.10721
f110	=f010*(1/Q)*Qy	6.84605	105.424	15.3993	0.83544	2.02294
f111	=f110*(1/L)*Ly	1.62345	25	15.3993	0.21044	1.39794
f112	=f111*(1/L)*Ly	0.384981	5.92843	15.3993	-0.414561	0.77294
f113	=f112*(1/L)*Ly	0.0912932	1.40585	15.3993	-1.03956	0.147939
f114	=f113*(1/L)*Ly	0.021649	0.333379	15.3993	-1.66456	-0.477061
f115	=f114*(1/L)*Ly	0.00513378	0.0790566	15.3993	-2.28956	-1.10206
f120	=f020*(1/P)*Py	68.4605	25	0.365174	1.83544	1.39794
f121	=f120*(1/K)*Ky	34.2303	12.5	0.365174	1.53441	1.09691
f122	=f121*(1/K)*Ky	17.1151	6.25	0.365174	1.23338	0.79588
f123	=f122*(1/K)*Ky	8.55756	3.125	0.365174	0.93235	0.49485
f124	=f123*(1/K)*Ky	4.27878	1.5625	0.365174	0.63132	0.19382
f125	=f124*(1/K)*Ky	2.13939	0.78125	0.365174	0.33029	-0.10721
op000	=opfree	2.5e-06	2.5e-06		-5.60206	-5.60206
op001	=op000*(1/V)*Vy	5.16529e-05	5.16529e-05		-4.28691	-4.28691
op002	=op001*(1/V)*Vy	0.00106721	0.00106721		-2.97175	-2.97175
op003	=op002*(1/V)*Vy	0.0220498	0.0220498		-1.6566	-1.6566
op004	=op003*(1/V)*Vy	0.455574	0.455574		-0.341441	-0.341441
op005	=op004*(1/V)*Vy	9.41268	9.41268		0.973713	0.973713
op100	=opfreeR	1.77828e-05	2.73842e-07	0.0153993	-4.75	-6.5625
op101	=op100*W*Wz	0.000562339	3.65174e-06	0.00649384	-3.25	-5.4375
op102	=op101*W*Wz	0.0177827	4.86968e-05	0.00273843	-1.75	-4.3125
op103	=op102*W*Wz	0.562338	0.000649381	0.00115479	-0.250002	-3.1875
op104	=op103*W*Wz	17.7827	0.00865963	0.00048697	1.25	-2.0625
op105	=op104*W*Wz	562.337	0.115478	0.000205354	2.75	-0.937501
op110	=opfreeD	0.00133036	0.204867	153.994	-2.87603	-0.688528
op111	=op110*W*(1/L)*WLz	0.00561008	0.115205	20.5354	-2.25103	-0.938528
op112	=op111*W*(1/L)*WLz	0.0236575	0.0647846	2.73844	-1.62603	-1.18853
op113	=op112*W*(1/L)*WLz	0.0997627	0.036431	0.365177	-1.00103	-1.43853
op114	=op113*W*(1/L)*WLz	0.420695	0.0204866	0.0486971	-0.376032	-1.68853
op115	=op114*W*(1/L)*WLz	1.77406	0.0115205	0.00649386	0.248967	-1.93853
clo000	=clofree	20	20		1.30103	1.30103
clo001	=clo000*V*Vy	20	20		1.30103	1.30103
clo002	=clo001*V*Vy	20	20		1.30103	1.30103
clo003	=clo002*V*Vy	20	20		1.30103	1.30103
clo004	=clo003*V*Vy	20	20		1.30103	1.30103
clo005	=clo004*V*Vy	20	20		1.30103	1.30103
clo100	=clofreeR	0.749893	0.0237137	0.0316228	-0.125001	-1.625
clo101	=clo100*(1/W)*Wz	0.749893	0.0237137	0.0316228	-0.125001	-1.625
clo102	=clo101*(1/W)*Wz	0.749893	0.0237137	0.0316228	-0.125001	-1.625
clo103	=clo102*(1/W)*Wz	0.749893	0.0237137	0.0316228	-0.125001	-1.625
clo104	=clo103*(1/W)*Wz	0.749893	0.0237137	0.0316228	-0.125001	-1.625
clo105	=clo104*(1/W)*Wz	0.749893	0.0237137	0.0316228	-0.125001	-1.625
clo110	=clofreeD	0.149623	0.199526	1.33352	-0.825001	-0.7
clo111	=clo110*(1/W)*L*WLz	0.354814	0.149624	0.421697	-0.45	-0.824999
clo112	=clo110*(1/W)*L*WLz	0.841398	0.112202	0.133352	-0.0749985	-0.949998
clo113	=clo110*(1/W)*L*WLz	1.99527	0.0841401	0.0421697	0.300003	-1.075
clo114	=clo110*(1/W)*L*WLz	4.73155	0.0630963	0.0133352	0.675004	-1.2
clo115	=clo110*(1/W)*L*WLz	11.2203	0.0473156	0.00421696	1.05	-1.325
